# Supplementary material for: HLA-G and HLA-E Immune Checkpoints Are Widely Expressed in Ewing Sarcoma but Have Limited Functional Impact on the Effector Functions of Antigen-Specific CAR T Cells
Source: Cancers (Basel). 2021 Jun 8;13(12):2857. doi: 10.3390/cancers13122857 (PMC8227123; doi:10.3390/cancers13122857)
Supplement: Supplementary file 1 [file cancers-13-02857-s001.zip]

Archive with 1 entries (1 files):
- cancers-1233142-supplementary.pdf
